# Supplementary material for: Older Adults Who Spend More Time Outdoors in Summer and Have Higher Dietary Vitamin D Than Younger Adults Can Present at Least as High Vitamin D Status: A Pilot Study
Source: Int J Environ Res Public Health. 2021 Mar 24;18(7):3364. doi: 10.3390/ijerph18073364 (PMC8037349; doi:10.3390/ijerph18073364)
Supplement: Supplementary file 1 [file ijerph-18-03364-s001.zip]

Archive with 4 entries (4 files):
- Vitamin D Diet Diary_v1 8th March 2018.doc
- __MACOSX/._Vitamin D Diet Diary_v1 8th March 2018.doc
- Lifestyle questionnaire v1_18th March 2018.docx
- __MACOSX/._Lifestyle questionnaire v1_18th March 2018.docx
